# Supplementary material for: Are Imaging Evaluations of Soft-Tissue Masses Before Referral to a Specialized Center Being Performed Properly? A Systematic Review
Source: Cancers (Basel). 2024 Nov 24;16(23):3935. doi: 10.3390/cancers16233935 (PMC11640488; doi:10.3390/cancers16233935)
Supplement: Supplementary file 1 [file cancers-16-03935-s001.zip]

Archive with 1 entries (1 files):
- cancers-3248027-supplementary.pdf
